# Supplementary material for: Genome-Wide Identification and Expression Profiling Analysis of SWEET Family Genes Involved in Fruit Development in Plum (Prunus salicina Lindl)
Source: Genes (Basel). 2023 Aug 25;14(9):1679. doi: 10.3390/genes14091679 (PMC10531292; doi:10.3390/genes14091679)
Supplement: Supplementary file 1 [file genes-14-01679-s001.zip]

Archive with 1 entries (1 files):
- genes-2537109-supplementary.pdf
